# Supplementary material for: Facilitation of Dye-Based Quantitative Real-Time Polymerase Chain Reaction with Poly(ethylene glycol)-Engrafted Graphene Oxide
Source: Nanomaterials (Basel). 2023 Apr 12;13(8):1348. doi: 10.3390/nano13081348 (PMC10144433; doi:10.3390/nano13081348)
Supplement: Supplementary file 1 [file nanomaterials-13-01348-s001.zip]

Archive with 1 entries (1 files):
- nanomaterials-2310085-supplementary.pdf
